# Supplementary material for: Valorization of Sour Buttermilk (A Potential Waste Stream): Conversion to Powder Employing Reverse Osmosis and Spray Drying
Source: Membranes (Basel). 2023 Sep 17;13(9):799. doi: 10.3390/membranes13090799 (PMC10534478; doi:10.3390/membranes13090799)
Supplement: Supplementary file 1 [file membranes-13-00799-s001.zip]

Archive with 1 entries (1 files):
- membranes-2566434-supplementary.pdf
